# Supplementary material for: Modeling mosquito-borne and sexual transmission of Zika virus in an enzootic host, the African green monkey
Source: PLoS Negl Trop Dis. 2020 Jun 22;14(6):e0008107. doi: 10.1371/journal.pntd.0008107 (PMC7343349; doi:10.1371/journal.pntd.0008107)
Supplement: S1 Data — (XLSX) [file pntd.0008107.s001.xlsx]

## Sheet: Figure 2 Panel A
Day	AGM1	AGM2	AGM3	AGM4	Titer LOD
1	1.6			1.5	1
2	2.4	1.6	1.3	2.4	1
3	1.7	2		1.9	1
4	1.6	2.4	2.1	1.3	1
5		2.5	3.3		1
6			2.7		1
7			1.9		1
9					1
12					1
15					1
21					1
28					1

## Sheet: Figure 2 Panel B
Day	AGM1	AGM2	AGM3	AGM4	CT LOD
1	5.4				3
2	6.1	5.3	5	5.8	3
3	5.7	5.6	4.6	5.4	3
4	5.2	6.2	5.8	5.4	3
5		6.3	6.2		3
6		6	6.1		3
7		5.4	5.9		3
9					3
12					3
15					3
21					3
28					3

## Sheet: Figure 2 Panel C
Day	AGM1	AGM2	AGM3	AGM4	AGM1_CT	AGM2_CT	AGM3_CT	AGM4_CT	Titer LOD	CT LOD
1									1	3
2									1	3
3	1				3.4				1	3
4	1				3.8				1	3
5	1	1.3		1.7	3.3	4.3		5.7	1	3
6						4.6		3.9	1	3
7		1.6	1	1		4.1	4	5.2	1	3
9							4		1	3
12									1	3
15							3.8		1	3
21									1	3
28									1	3

## Sheet: Figure 2 Panel D
Day	AGM1	AGM2	AGM3	AGM4	AGM1_CT	AGM2_CT	AGM3_CT	AGM4_CT	Titer LOD	CT LOD
2									1	3
5									1	3
9									1	3
7									1	3
12									1	3
15									1	3
21									1	3
28									1	3

## Sheet: Figure 2 Panel E
Day	AGM5	AGM6	AGM7	AGM8	Titer LOD
1					1
2					1
3					1
4					1
5	1.8	2	1.6		1
6	3.3	3.2	2.5		1
7	4.4	3.7	3.3		1
9					1
12					1
15					1
21					1
28					1

## Sheet: Figure 2 Panel F
Day	AGM5	AGM6	AGM7	AGM8	CT LOD
1					3
2					3
3					3
4					3
5	5.3	5.3	4.2		3
6	6.5	6.2	5.6		3
7	7.2	6.7	6		3
9	5.4	5.3	5.4		3
12	5.4				3
15					3
21					3
28					3

## Sheet: Figure 2 Panel G
Day	AGM5	AGM6	AGM7	AGM8	AGM5_CT	AGM6_CT	AGM7_CT	AGM8_CT	Titer LOD	CT LOD
1									1	3
2									1	3
3									1	3
4									1	3
5									1	3
6						4.4			1	3
7	2	1			4.4	5.3			1	3
9	1.3	1			3.3	4.9	5.2		1	3
12		1	1.3			4.3	4.7		1	3
15									1	3
21									1	3
28									1	3

## Sheet: Figure 2 Panel H
Day	AGM5	AGM6	AGM7	AGM8	AGM5_CT	AGM6_CT	AGM7_CT	AGM8_CT	Titer LOD	CT LOD
2	1	1.5	1.3		5.1	3.3	4.6		1	3
5	1	1			3.7	4			1	3
9									1	3
7									1	3
12					4.1				1	3
15									1	3
21									1	3
28									1	3

## Sheet: Figure 2 Panel I
Day	AGM9	AGM10	AGM11	AGM12	Titer LOD
1					1
2					1
3					1
4		1.6		1.3	1
5		3.3		3	1
6		4		2	1
7		4.1			1
9					1
12					1
15					1
21					1
28					1

## Sheet: Figure 2 Panel J
Day	AGM9	AGM10	AGM11	AGM12	CT LOD
1					3
2					3
3					3
4		4.1		4.2	3
5		5.5		5.7	3
6		6.9		5.9	3
7		7.2		4.6	3
9		3.5			3
12					3
15					3
21					3
28					3

[truncated: 2 more sheets: Figure 2 Panel K, Figure 2 Panel L]
